# Supplementary material for: Genetic diversity and natural selection of Plasmodium vivax reticulocyte invasion genes in Ecuador
Source: Malar J. 2023 Aug 3;22:225. doi: 10.1186/s12936-023-04640-0 (PMC10398936; doi:10.1186/s12936-023-04640-0)
Supplement: Supplementary file 1 — Additional file 1: Table S1. Diversity and genetic differentiation in pvdbpII among Ecuadorian locations. [file 12936_2023_4640_MOESM1_ESM.xlsx]

## Sheet: Additional file 1
Diversity and genetic differentiation in pvdbpII among Ecuadorian locations
Location	S	Si	Pa	K	H	Hd (SD)	π (SD)	FST
								Western Amazon	Coast	Eastern Amazon
Western Amazon (N=6)	13	10	3	5067	5	0,933 (0,122)	0,00559 (0,00200)	-
Coast (N=12)	24	17	7	4955	8	0,848 (0,104)	0,00547 (0,00166)	0.44414*	-
Eastern Amazon (N=31)	25	12	13	5329	17	0,914 (0,035)	0,00588 (0,00069)	0,14257*	0,4106*	-
S, polymorphic sites; Si, singletons; Pa, parsimony sites; K, the average of nucleotide differences; H, number of haplotypes; Hd, haplotype diversity; π, nucleotide diversity; SD, standard deviation; *, Statistically significant
