# Supplementary material for: Genetic diversity and natural selection of Plasmodium vivax reticulocyte invasion genes in Ecuador
Source: Malar J. 2023 Aug 3;22:225. doi: 10.1186/s12936-023-04640-0 (PMC10398936; doi:10.1186/s12936-023-04640-0)
Supplement: Supplementary file 2 — Additional file 2: Table S2. Diversity and genetic differentiation in pvrbp1a-2 among Ecuadorian locations. [file 12936_2023_4640_MOESM2_ESM.xlsx]

## Sheet: Additional file 2
Diversity and genetic differentiation in pvrbp1a-2 among Ecuadorian locations
Location	S	Si	Pa	K	H	Hd (SD)	π (SD)	FST
								Western Amazon	Coast	Eastern Amazon
Western Amazon (N=7)	14	7	7	5333	5	0,857 (0,137)	0,00626 (0,00155)	-
Coast (N=19)	33	28	5	4023	9	0,731 (0,109)	0,00472 (0,00200)	0,55622*	-
Eastern Amazon (N=43)	28	14	14	4292	20	0,875 (0,041)	0,00504 (0,00078)	0,30473*	0,5066*	-
S, polymorphic sites; Si, singletons; Pa, parsimony sites; K, the average of nucleotide differences; H, number of haplotypes; Hd, haplotype diversity; π, nucleotide diversity; SD, standard deviation; *, Statistically significant
