# Supplementary material for: Genetic diversity and natural selection of Plasmodium vivax reticulocyte invasion genes in Ecuador
Source: Malar J. 2023 Aug 3;22:225. doi: 10.1186/s12936-023-04640-0 (PMC10398936; doi:10.1186/s12936-023-04640-0)
Supplement: Supplementary file 3 — Additional file 3: Table S3. Diversity and genetic differentiation in pvama1 among Ecuadorian locations. [file 12936_2023_4640_MOESM3_ESM.xlsx]

## Sheet: Additional file 3
Diversity and genetic differentiation in pvama1 among Ecuadorian locations
Location	S	Si	Pa	K	H	Hd (SD)	π (SD)	FST
								Western Amazon	Coast	Eastern Amazon
Western Amazon (N=8)	25	7	18	11036	5	0,893 (0,086)	0,00693 (0,00095)	-
Coast (N=19)	9	1	8	3380	3	0,485 (0,104)	0,00212 (0,00050)	0,35536*	-
Eastern Amazon (N=45)	30	13	17	5378	11	0,677 (0,073)	0,00338 (0,00048)	0,27113*	0,39884*	-
S, polymorphic sites; Si, singletons; Pa, parsimony sites; K, the average of nucleotide differences; H, number of haplotypes; Hd, haplotype diversity; π, nucleotide diversity; SD, standard deviation; *, Statistically significant
