# Supplementary material for: Genetic diversity and natural selection of Plasmodium vivax reticulocyte invasion genes in Ecuador
Source: Malar J. 2023 Aug 3;22:225. doi: 10.1186/s12936-023-04640-0 (PMC10398936; doi:10.1186/s12936-023-04640-0)
Supplement: Supplementary file 4 — Additional file 4: Table S4. Genetic diversity among pvama1 domains in Ecuadorian samples. [file 12936_2023_4640_MOESM4_ESM.xlsx]

## Sheet: Additional file 4
Genetic diversity among pvama1 domains in Ecuadorian samples
Domains	S	Si	Pa	K	H	Hd (SD)	π (SD)
Whole gene (N=73)	33	4	29	6.986	16	0,836 (0,031)	0,00439 (0,00033)
DI	19	1	18	4.645	11	0,730 (0,047)	0,00831 (0,00079)
DII	8	1	7	1.763	8	0,732 (0,035)	0,00428 (0,00034)
DIII	4	2	2	0.368	5	0,331 (0,065)	0,00137 (0,00030)
S, polymorphic sites; Si, singletons; Pa, parsimony sites; K, the average of nucleotide differences; H, number of haplotypes; Hd, haplotype diversity; π, nucleotide diversity; SD, standard deviation.
