# Supplementary material for: Genetic diversity and natural selection of Plasmodium vivax reticulocyte invasion genes in Ecuador
Source: Malar J. 2023 Aug 3;22:225. doi: 10.1186/s12936-023-04640-0 (PMC10398936; doi:10.1186/s12936-023-04640-0)
Supplement: Supplementary file 5 — Additional file 5: Table S5. Polymorphisms associated with predicted linear B-cell epitopes in PvAMA1 among Ecuadorian samples. [file 12936_2023_4640_MOESM5_ESM.xlsx]

## Sheet: Additional file 5
Polymorphisms associated with predicted linear B-cell epitopes in PvAMA1 among Ecuadorian samples
pvama1 polymorphisms		G42V	T44S	R66K	S70F	D107A	R112T	K120R	N130K	N132D	L140I	A141E	E145A	E189K	K190Q	H193Y	P210S	R249H	E277K	E281Q	K352N	K368I	Q380K	L384P	E385D	K392K/Q	I395F	N445D
SAL-1	AA	G	T	R	S	D	R	K	N	N	L	A	E	E	K	H	P	R	E	E	K	K	Q	L	E	K	I	N
	Nucleotide	GGG	ACC	AGA	TCT	GAC	AGA	AAG	AAT	AAT	TTA	GCG	GAA	GAA	AAA	CAC	CCA	CGT	GAG	GAA	AAG	AAA	CAA	CTG	GAG	AAA	ATT	AAC
Nucleotide variant		GTG	TCC	AAA	TTT	GCT	ACC	AGG	AAG	GAT	ATA	GAG	GCA	AAA	CAA	TAC	TCA	CAT	AAG	CAA	AAT	ATA	AAA	CCG	GAT	AAG/CAA	TTT	GAC
Haplotype (N)
ama-h1 (13)						.CT	.CC	.G.	..G	G..									A..
ama1-h2 (3)		.T.									A..		.C.						A..			.T.		.C.
ama1-h3 (7)				.A.		.CT	.CC	.G.				.A.	.C.	A..	C..				A..		..T
ama1-h4 (1)				.A.		.CT	.CC	.G.				.A.	.C.	A..	C..				A..		..T					..G
ama1-h5 (6)				.A.		.CT	.CC	.G.	..G	G..									A..
ama1-h6 (2)				.A.														.A.	A..
ama1-h7 (1)						.CT	.CC	.G.	..G	G..									A..
ama1-h8 (25)				.A.		.CT	.CC	.G.				.A.	.C.	A..	C..				A..			.T.		.C.
ama1-h9 (3)			T..			.CT	.CC	.G.				.A.	.C.							C..			A..	.C.				G..
ama1-h10 (1)			T..			.CT	.CC	.G.				.A.	.C.							C..			A..	.C.		C..		G..
ama1-h11(1)						.CT	.CC	.G.	..G	G..		.A.	.C.			T..	T..		A..				A..	.C.				G..
ama1-h12 (5)				.A.		.CT	.CC	.G.	..G	G..		.A.	.C.			T..	T..		A..				A..	.C.				G..
ama1-h13 (1)			T..			.CT	.CC	.G.	..G			.A.	.C.						A..	C..			A..	.C.				G..
ama1-h14 (1)				.A.		.CT	.CC	.G.				.A.	.C.	A..	C..				A..			.T.		.C.	..T		T..
ama1-h15 (2)				.A.	.T.	.CT	.CC	.G.				.A.	.C.	A..	C..				A..			.T.		.C.
ama1-h16 (1)				.A.		.CT	.CC	.G.				.A.	.C.	A..	C..				A..			.T.		.C.		..G
Amino acids position colored in light blue indicate predicted B cell epitopes.
